# Supplementary material for: Gamma-Hemolysin Components: Computational Strategies for LukF-Hlg2 Dimer Reconstruction on a Model Membrane
Source: Int J Mol Sci. 2023 Apr 12;24(8):7113. doi: 10.3390/ijms24087113 (PMC10138441; doi:10.3390/ijms24087113)
Supplement: Supplementary file 1 [file ijms-24-07113-s001.zip]

Archive with 1 entries (1 files):
- ijms-2327587-supplementary.pdf
